# Supplementary material for: Accentuating the positive and eliminating the negative: Efficacy of TiO2 as digestibility index marker for poultry nutrition studies
Source: PLoS One. 2023 Jun 26;18(6):e0284724. doi: 10.1371/journal.pone.0284724 (PMC10292697; doi:10.1371/journal.pone.0284724)
Supplement: S1 Data — (XLSX) [file pone.0284724.s002.xlsx]

## Sheet: Gizzard digesta
		nmol/g dwt
	Diet	InsP2						InsP3						InsP4						InsP5						InsP6						Total InsPs
	Control	251.474	251.58	342.647	97.7372	136.151	80.7325	376.21	647.923	1222.37	296.694	582.2	418.507	1312.43	2844.19	4562.81	1482.33	2605.48	2035.39	3777.89	5860.76	6101.39	3425.92	4658.96	4504.25	7578.46	4074.16	5026.21	10309.8	8865.09	5383.42	13296.5	13678.6	17255.4	15612.5	16847.9	12422.3
	2g/kg Ins	228.6	235.724	193.163	62.4965	155.135	129.541	477.717	366.828	157.809	320.445	1268.94	570.665	2130.58	1358.88	668.863	1973.41	5945.2	2129.14	5061.27	3618.7	2670.9	5574.25	5502.87	4346.26	4374.19	9690.88	6830.3	8242.45	1608	8153.32	12272.4	15271	10521	16173.1	14480.1	15328.9
	Phy500	1268.49	372.683	418.507	465.54	698.483	839.318	341.151	814.102	288.46	4292.71	3773.1	1153.75	1040.34	3279.18	1006.83	9382.86	913.773	4701.69	384.641	2792.98	1353.79	538.446	0	1659.3	104.717	4626.06	4382.88	267.391	0	489.079	3139.35	11885	7450.47	14946.9	5385.35	8843.14
	Phy6000	145.775	114.901	0	65.7071	26.2436	96.0602	1219.92	172.608	114.878	322.666	272.453	402.144	70.3756	117.182	400.445	590.367	398.261	216.083	281.042	298.855	0	0	0	0	170.848	0	381.34	159.456	141.62	0	1887.96	703.545	896.662	1138.2	838.578	714.287
	Control Ti	216.921	246.896	325.166	201.707	202.696	124.17	230.028	1527.11	312.052	658.846	722.597	1385.71	880.103	8235.23	801.977	3103.94	2653.31	5844.05	2739.71	3623.04	2326.35	4883.46	4513.51	1409.4	8005.96	470.488	9350.32	3307.65	5689.5	465.615	12072.7	14102.8	13115.9	12155.6	13781.6	9228.95
	2g/kg Ins Ti	196.132	290.825	193.193	48.9215	99.6485	96.7174	144.528	402.514	375.228	269.748	2159.98	665.366	797.384	1313.04	1730.56	1599.68	8407.24	3170.88	2391.72	3568.12	5127.12	3738.91	2346.09	4580.06	14780.3	8179.65	5937.89	3743.97	356.856	2757.24	18310	13754.1	13364	9401.23	13369.8	11270.3
	Phy500 Ti	1100.47	636.931	515.708	213.839	347.912	460.433	2660.9	1846.17	3418.14	689.01	2424.85	4516.28	1094.76	6025.48	6011.23	4709.7	2463.14	2421.05	0	1400.63	294.707	3557.61	64.1358	117.575	0	1557.9	0	6611.6	224.181	159.909	4856.12	11467.1	10239.8	15781.8	5524.22	7675.24
	Phy6000 Ti	98.5078	120.929	266.998	44.8875	0	170.153	142.61	458.159	456.845	373.151	216.438	415.138	0	78.5343	0	386.809	367.689	60.6911	319.085	85.8543	30.0282	77.5295	0	93.7032	123.324	213.831	376.702	245.454	318.843	156.177	683.526	957.308	1130.57	1127.83	902.97	895.862

## Sheet: Ileal digesta
		nmol/g dwt
	Diet	InsP2						InsP3						InsP4						InsP5						InsP6						Total InsPs
	Control	0	322.178	534.67	831.186	853.003	472.03	945.541	1621.86	1272.75	1112.21	1989.57	1206.83	3693.47	3093.48	2225.77	1507	2430.4	2730.08	5872.49	6955.74	4349.43	4067.01	4095.93	6372.06	53259.2	58269.2	48660	50032.8	38367.1	60938.5	63770.7	70262.4	57042.6	57550.2	47736	71719.5
	2g/kg Ins	211.835	547.952	605.86	579.961	987.924	1000.21	1085.05	1174.23	2060.72	1087.61	2007.95	2245.66	3021.78	1946.9	3374.36	2105.71	3433.34	2385.47	6185.92	4549.72	6490.45	5176.87	7046.47	4838.78	57874	45576.4	52039.6	65168.2	62873.7	53749.8	68378.5	53795.2	64571	74118.4	76349.3	64220
	Phy500	1032.87	1671.95	1281.8	1445.94	1915.26	747.086	5239.1	4019.37	3127.54	1995.52	4449.92	1577.45	15882.9	8145.78	6023.49	2793.29	7157.41	2223.31	9012.76	6916.58	5062.97	4678.22	6639.24	4881.32	28456.1	33007.2	16297.2	37564.1	20379.3	39436.4	28456.1	53760.9	31793	48477.1	40541.2	39436.4
	Phy6000	4908.55	4056.7	1967.15	700.921	1395.45	2187.04	1672.17	2868.98	1661.6	235.085	1197.63	2048.46	7948.12	6386.18	2414.7	286.653	2042.46	3981.35	361.037	670.241	472.26	0	495.741	598.401	1631.12	1617.09	3519.26	1042.99	858.595	1817.68	16521	15599.2	10035	2265.65	5989.88	10632.9
	Control Ti	457.308	278.104	253.519	665.341	782.471	702.62	1674.1	912.882	1132.69	1130.39	1258.65	1511.06	2578.81	1404.36	2217.85	3298.2	1970.69	2420.86	6712.01	3549.62	4625.88	3948.54	4485.59	4778.79	63405.4	48371.1	42875.4	48350.1	45230.8	43152.8	74827.6	54516.1	51105.3	57392.6	53728.2	52566.1
	2g/kg Ins Ti	180.239	779.856	0	869.745	532.923	556.69	838.54	1569.93	1334.25	2029.06	920.865	1530.47	2288.64	2250.95	2496.03	2029.24	1664.31	3298.26	4287.74	5437.09	5263.84	3722.68	3775.88	5916.62	53478.9	49375.8	49968.8	38691.5	39859.9	51923.7	61074.1	59413.7	59062.9	47342.2	46753.8	63225.7
	Phy500 Ti	1699.95	14301.3	548.099	772.118	1586.59	1120.82	4432.13	5004.52	1997.56	2624.88	3417.31	2025.68	8271.02	14425	3847.85	4355.83	5617.31	3056.34	7403.27	5366.67	5288.84	6679.95	6617.13	4915.79	23798.2	16626	30145.3	19028.9	28014.2	31576.7	45604.6	55723.6	41827.6	33461.7	45252.6	42695.3
	Phy6000 Ti	3687.7	4200.89	1856.44	1339.73	1794.66	660.671	2737.07	4035.45	2342.2	1492.66	1861.82	542.234	8001.18	9569.33	3935.41	3198.44	3108.52	749.511	501.026	896.917	2249.63	309.448	794.844	159.687	2092.15	1872.15	10124	2159.94	1245.22	1808.04	17019.1	20574.7	20507.7	8500.22	8805.07	3920.15
